# Supplementary material for: Exploring the hemicellulolytic properties and safety of Bacillus paralicheniformis as stepping stone in the use of new fibrolytic beneficial microbes
Source: Sci Rep. 2023 Dec 20;13:22785. doi: 10.1038/s41598-023-49724-8 (PMC10740013; doi:10.1038/s41598-023-49724-8)
Supplement: Supplementary file 5 — Supplementary Information 5. [file 41598_2023_49724_MOESM5_ESM.xlsx]

## Sheet: Feuil1
Table S4: List of CAZymes predicted from the Bacillus (para)licheniformis CCMM genomes.
GH family	GH1	GH3	GH4	GH5	GH8	GH9	GH11	GH12	GH13	GH16	GH18	GH23	GH25	GH26	GH28	GH30	GH31	GH32	GH33	GH42	GH43	GH48	GH51	GH53	GH65	GH68	GH73	GH105	GH126	GH171
B. paralicheniformis B969	7	2	4	3	1	1	1	1	7	1	5	3	0	1	1	1	2	4	1	3	7	1	1	1	1	1	1	2	1	1
B. paralicheniformis B774	6	2	5	3	1	1	1	1	7	1	5	3	0	1	1	1	2	4	1	3	7	1	1	1	1	1	2	2	1	1
B. paralicheniformis B951	7	2	5	3	1	1	1	1	7	1	5	2	1	1	1	1	2	4	1	3	7	1	1	1	1	1	1	2	1	1
B. paralicheniformis B940	6	2	3	3	1	1	1	1	8	1	5	2	0	1	1	1	2	4	1	3	7	1	1	1	1	1	2	2	1	1
B. licheniformis B943	6	2	4	3	0	1	0	1	7	0	4	3	1	1	1	0	2	4	0	3	5	1	1	1	1	1	2	2	1	1
GT family	GT1	GT2	GT4	GT5	GT8	GT26	GT28	GT35	GT51
B. paralicheniformis B969	3	11	14	1	1	1	3	1	4
B. paralicheniformis B774	3	11	13	1	1	1	3	1	4
B. paralicheniformis B951	3	13	12	1	1	1	3	1	4
B. paralicheniformis B940	3	14	11	1	1	1	3	1	4
B. licheniformis B943	4	12	13	1	1	1	3	1	4
PL family	PL1	PL3	PL9	PL11	PL26
B. paralicheniformis B969	3	1	1	2	1
B. paralicheniformis B774	3	1	1	2	1
B. paralicheniformis B951	3	1	1	2	1
B. paralicheniformis B940	3	1	1	2	1
B. licheniformis B943	3	1	1	2	1
CE family	CE4	CE7	CE8	CE9	CE12	CE14
B. paralicheniformis B969	5	1	1	1	4	1
B. paralicheniformis B774	5	1	1	1	4	1
B. paralicheniformis B951	5	1	1	1	4	1
B. paralicheniformis B940	5	1	1	1	4	1
B. licheniformis B943	5	1	1	1	4	1
CBM family	CBM3	CBM5	CBM6	CBM34	CBM48	CBM50	CBM63	CBM66	CBM68	CBM91	CBM92
B. paralicheniformis B969	2	1	2	1	2	22	1	1	1	3	1
B. paralicheniformis B774	2	1	2	1	2	21	1	1	1	3	1
B. paralicheniformis B951	2	1	2	1	2	24	1	1	1	3	1
B. paralicheniformis B940	2	1	2	1	2	21	1	1	1	3	1
B. licheniformis B943	2	1	1	1	2	22	1	1	1	2	1
AA family	AA10
B. paralicheniformis B969	1
B. paralicheniformis B774	1
B. paralicheniformis B951	1
B. paralicheniformis B940	1
B. licheniformis B943	1
according to CAZY database (Drula et al., 2022; database release 04 January 2023).
NGOM SI et al. Exploring the hemicellulolytic properties and safety of Bacillus paralicheniformis as stepping stone in the use of new fibrolytic beneficial microbes (Scientific Reports).
