# Supplementary material for: Exploring the hemicellulolytic properties and safety of Bacillus paralicheniformis as stepping stone in the use of new fibrolytic beneficial microbes
Source: Sci Rep. 2023 Dec 20;13:22785. doi: 10.1038/s41598-023-49724-8 (PMC10740013; doi:10.1038/s41598-023-49724-8)
Supplement: Supplementary file 8 — Supplementary Information 8. [file 41598_2023_49724_MOESM8_ESM.xlsx]

## Sheet: Feuil1
Table S7: Comparison of amino acid sequences of the undesirable genes found in the selected Bacillus paralicheniformis strains to those found in other Bacillus probiotic and pathogen strains.
NGOM SI et al. Exploring the hemicellulolytic properties and safety of Bacillus paralicheniformis as stepping stone in the use of new fibrolytic beneficial microbes (Scientific Reports)
VFDB
VFclass	Virulence factors	Related genes	B paralicheniformis CCMM B969	B paralicheniformis CCMM B966	B paralicheniformis CCMM B951	B paralicheniformis CCMM B774 (Prediction)	B.clausii KSM-K16	B.anthracis str. Ames Ancestor	B.cereus ATCC 14579	B.cereus G9241	B.halodurans C-125	B.licheniformis ATCC 14580
			draft (draft)	draft (draft)	draft (draft)	draft (draft)	chromosome (NC_006582)	chromosome (NC_007530)	chromosome (NC_004722)	chromosome (NZ_CP009590)	chromosome (NC_002570)	chromosome (NC_006270)
Adherence	BslA	bslA	-	-	-	-	-	-	-	-	-	-
Enzyme	Immune inhibitor A metalloproteinase	Undetermined	-	-	-	-	-	GBAA1295	BC1284	AQ16_1206	-	-
		inhA	-	-	-	-	-	GBAA0672	BC0666	AQ16_1827	-	-
	Phosphatidylcholine-preferring phospholipase C (PC-PLC)	plcA	-	-	-	-	-	GBAA0677	BC0670	-	-	-
	Phosphatidylinositol-specific phospholipase C (PI-PLC)	piplc	-	-	-	-	-	GBAA3891	BC3761	AQ16_1823	-	-
	Sphingomyelinase (SMase)	sph	-	-	-	-	-	GBAA_0678	BC0671	AQ16_1822	-	-
Immune evasion	B. cereus exo-polysaccharide (BPS)	bpsA	-	-	-	-	-	-	-	-	-	-
		bpsB	-	-	-	-	-	-	-	-	-	-
		bpsC	-	-	-	-	-	-	-	-	-	-
		bpsD	-	-	-	-	-	-	-	-	-	-
		bpsE	-	-	-	-	-	-	-	-	-	-
		bpsF	-	-	-	-	-	-	-	-	-	-
		bpsG	-	-	-	-	-	-	-	-	-	-
		bpsH	-	-	-	-	-	-	-	-	-	-
		bpsX	-	-	-	-	-	-	-	-	-	-
	Hyaluronic acid (HA) capsule	hasA	-	-	-	-	-	-	-	-	-	-
		hasB	-	-	-	-	-	-	-	-	-	-
		hasC	-	-	-	-	-	-	-	-	-	-
	Polyglutamic acid capsule	capA	CCMMB969_cds3140	B966_01604	CCMMB951_cds1902	CCMMB774_cds1510	-	-	-	-	-	BL02476
		capB	CCMMB969_cds3142	B966_01606	CCMMB951_cds1900	CCMMB774_cds1508	-	-	-	-	-	BL02478
		capC	CCMMB969_cds3141	B966_01605	CCMMB951_cds1901	CCMMB774_cds1509	-	-	-	-	-	BL02477
		capD	CCMMB969_cds445	B966_02752	CCMMB951_cds2924	CCMMB774_cds2766	-	-	-	-	-	BL03798
		capE	-	-	-	-	-	-	-	-	-	-
	Polysaccharide capsule	Undetermined	-	-	-	-	-	-	BC5263; BC5264; BC5265; BC5266; BC5267; BC5268; BC5269; BC5270; BC5271; BC5272; BC5273; BC5274; BC5275; BC5276; BC5277; BC5278; BC5279	-	-	-
Iron acquisition	Bacillibactin	dhbA	CCMMB969_cds3214	B966_03218	CCMMB951_cds1828	CCMMB774_cds3321	-	GBAA_2368	BC2302	AQ16_227	-	BL04020
		dhbB	CCMMB969_cds3211	B966_03215	CCMMB951_cds1831	CCMMB774_cds3318	-	GBAA_2371	BC2305	AQ16_224	-	BL04023
		dhbC	CCMMB969_cds3213	B966_03217	CCMMB951_cds1829	CCMMB774_cds3320	-	GBAA_2369	BC2303	AQ16_226	-	BL04021
		dhbE	CCMMB969_cds3212	B966_03216	CCMMB951_cds1830	CCMMB774_cds3319	-	GBAA_2370	BC2304	AQ16_225	-	BL04022
		dhbF	CCMMB969_cds3210	B966_03214	CCMMB951_cds1832	CCMMB774_cds3317	-	GBAA_2372	BC2306	AQ16_223	-	BL04024
	Hal	hal	-	-	-	-	-	GBAA0552	BC0552	AQ16_1944	-	-
	IlsA	ilsA	-	-	-	-	-	GBAA1346	BC1331	AQ16_1159	-	-
	Petrobactin	asbA	-	-	-	-	-	GBAA_1981	BC1978	AQ16_545	-	-
		asbB	-	-	-	-	-	GBAA_1982	BC1979	AQ16_544	-	-
		asbC	-	-	-	-	-	GBAA_1983	BC1980	AQ16_543	-	-
		asbD	-	-	-	-	-	GBAA_1984	BC1981	AQ16_542	-	-
		asbE	-	-	-	-	-	GBAA_1985	BC1982	AQ16_541	-	-
		asbF	-	-	-	-	-	GBAA_1986	BC1983	AQ16_540	-	-
Regulation	AcpAB	acpA	-	-	-	-	-	-	-	-	-	-
		acpB	-	-	-	-	-	-	-	-	-	-
	AtxA	atxA	-	-	-	-	-	-	-	-	-	-
	PagR-XO1	pagR-XO1	-	-	-	-	-	-	-	-	-	-
	PagR-XO2	pagR-XO2	-	-	-	-	-	-	-	-	-	-
	PlcR-PapR quorum sensing	papR	-	-	-	-	-	GBAA_5594	BC5349	AQ16_2670	-	-
		plcR	-	-	-	-	-	GBAA5595*	BC5350	AQ16_2669	-	-
Secretion system	Type VII secretion system	-	-	-	-	-	-	GBAA_2192	-	-	-	-
		-	-	-	-	-	-	GBAA_2197	-	-	-	-
		essC	-	-	-	-	-	GBAA_2190	-	-	-	-
		esxB	-	-	-	-	-	GBAA_2191	-	-	-	-
		esxL	-	B966_01100	-	CCMMB774_cds2041	-	GBAA_2198	-	-	-	-
Toxin	Anthrax toxin	cya	-	-	-	-	-	-	-	-	-	-
		lef	-	-	-	-	-	-	-	-	-	-
		pagA	-	-	-	-	-	-	-	-	-	-
	Anthrolysin O/Cereolysin O/Hemolysin I	alo	-	-	-	-	-	GBAA3355	BC5101	AQ16_4769	-	-
	Cereulide	cesA	-	-	-	-	-	-	-	-	-	-
		cesB	-	-	-	-	-	-	-	-	-	-
		cesC	-	-	-	-	-	-	-	-	-	-
		cesD	-	-	-	-	-	-	-	-	-	-
		cesH	-	-	-	-	-	-	-	-	-	-
		cesP	-	-	-	-	-	-	-	-	-	-
		cesT	-	-	-	-	-	-	-	-	-	-
	Certhrax	cer	-	-	-	-	-	-	-	-	-	-
	Cytotoxin K (Hemolysin IV)	cytK	-	-	-	-	-	-	BC1110	AQ16_1392	-	-
	Hemolysin II	hlyII	-	-	-	-	-	GBAA2529*	BC3523	AQ16_4553	-	-
	Hemolysin III homolog	Undetermined	-	-	-	-	-	GBAA5701	BC5449	AQ16_2572	-	-
	Hemolysin III	hlyIII	CCMMB969_cds1456	B966_00370	CCMMB951_cds4541	CCMMB774_cds758	ABC2532	GBAA2241	BC2196	AQ16_339	BH2865	BL03308
	Hemolytic enterotoxin HBL	hblA	-	-	-	-	-	-	BC3101	AQ16_4933	-	-
		hblC	-	-	-	-	-	-	BC3104	AQ16_4930	-	-
		hblD	-	-	-	-	-	-	BC3103	AQ16_4931	-	-
	Insecticidal crystalline toxins	cry	-	-	-	-	-	-	-	-	-	-
		cyt	-	-	-	-	-	-	-	-	-	-
		vip	-	-	-	-	-	-	-	-	-	-
	Non-hemolytic enterotoxin (Nhe)	nheA	-	-	-	-	-	GBAA1887	BC1809	AQ16_660	-	-
		nheB	-	-	-	-	-	GBAA1888	BC1810	AQ16_659	-	-
		nheC	-	-	-	-	-	GBAA1889*	BC1811	AQ16_658	-	-
Acid resistance	Urease(Helicobacter)	ureB	CCMMB969_cds3739	B966_00746	CCMMB951_cds520	-	-		-	-	-	-
		ureG	CCMMB969_cds3736	B966_00743	CCMMB951_cds523	-	-	-	-	-	-	-
Anaerobic respiration	Nitrate reductase(Mycobacterium)	narG	CCMMB969_cds2183		CCMMB951_cds3626	-	-	-	-	-	-	-
		narH	CCMMB969_cds2182		CCMMB951_cds3625	-	-	-	-	-	-	-
	Table saved from VFDB (http://www.mgc.ac.cn/VFs/) [Wed Sep 20 16:06:32 2023]
